# Supplementary material for: Characterization of the 1-Deoxy-D-xylulose 5-Phosphate synthase Genes in Toona ciliata Suggests Their Role in Insect Defense
Source: Int J Mol Sci. 2023 Jan 25;24(3):2339. doi: 10.3390/ijms24032339 (PMC9917211; doi:10.3390/ijms24032339)
Supplement: Supplementary file 1 [file ijms-24-02339-s001.zip]

Archive with 4 entries (4 files):
- Fig. S2 qPCR primer analysis of TcDXS1 TcDXS2 and TcDXS5 cDNA.jpg
- Fig. S3 Amplification products of TcDXS1 TcDXS2 and TcDXS5 coding sequence.jpg
- Figure S1. Multiple sequence alignment.tif
- Supplemental Tables.pdf
